# Supplementary material for: Controlling the uncontrolled variation in the diet induced obese mouse by microbiomic characterization
Source: Sci Rep. 2022 Aug 12;12:13767. doi: 10.1038/s41598-022-17242-8 (PMC9374709; doi:10.1038/s41598-022-17242-8)
Supplement: Supplementary file 2 — Supplementary Information 2. [file 41598_2022_17242_MOESM2_ESM.xlsx]

## Sheet: Tac_T1
MiceID		Y.OTUID	clusters	clusters	clusters	clusters	clusters	clusters	clusters	clusters	clusters	clusters	clusters	clusters	clusters	clusters	clusters	clusters	clusters	clusters	clusters	clusters	clusters	clusters	clusters	clusters	clusters	clusters	clusters	clusters	clusters	clusters	clusters	clusters	clusters	clusters	clusters	clusters	clusters	clusters	clusters	clusters	clusters	clusters	clusters	clusters	clusters	clusters	clusters
			1	2	3	4	5	6	7	8	9	10	11	12	13	14	15	16	17	18	19	20	21	22	23	24	25	26	27	28	29	30	31	32	33	34	35	36	37	38	39	40	41	42	43	44	45	46	47
35	A	T1_Tac_C_35	C1	C1	C1	C1	C1	C1	C1	C1	C1	C3	C1	C1	C1	C1	C3	C1	C1	C3	C1	C3	C3	C1	C3	C1	C1	C3	C1	C3	C1	C1	C1	C1	C1	C1	C1	C1	C3	C1	C1	C1	C1	C1	C3	C3	C1	C1	C1
44	A	T1_Tac_C_44	C1	C1	C1	C1	C1	C1	C1	C1	C1	C3	C1	C1	C1	C1	C3	C1	C1	C3	C1	C3	C3	C1	C3	C1	C1	C3	C1	C3	C1	C1	C1	C1	C1	C1	C1	C1	C3	C1	C1	C1	C1	C1	C3	C3	C1	C1	C1
3	A	T1_Tac_C_3	C1	C3	C1	C1	C1	C1	C1	C1	C1	C1	C1	C1	C1	C1	C1	C1	C1	C1	C1	C1	C1	C1	C1	C1	C1	C1	C3	C1	C1	C1	C1	C1	C3	C1	C1	C1	C1	C3	C1	C1	C1	C1	C1	C1	C1	C1	C1
10	A	T1_Tac_L_10	C1	C1	C1	C1	C1	C1	C1	C1	C1	C1	C1	C1	C1	C1	C1	C1	C1	C1	C1	C1	C1	C1	C1	C1	C1	C1	C1	C1	C1	C1	C1	C1	C1	C1	C1	C1	C1	C1	C1	C1	C1	C1	C1	C1	C1	C1	C1
13	A	T1_Tac_L_13	C1	C1	C1	C1	C1	C1	C1	C1	C1	C1	C1	C1	C1	C1	C1	C1	C1	C1	C1	C1	C1	C1	C1	C1	C1	C1	C1	C1	C1	C1	C1	C1	C1	C1	C1	C1	C1	C1	C1	C1	C1	C1	C1	C1	C1	C1	C1
14	A	T1_Tac_L_14	C1	C1	C1	C1	C1	C1	C1	C1	C1	C1	C1	C1	C1	C1	C1	C1	C1	C1	C1	C1	C1	C1	C1	C1	C1	C1	C1	C1	C1	C1	C1	C1	C1	C1	C1	C1	C1	C1	C1	C1	C1	C1	C1	C1	C1	C1	C1
16	A	T1_Tac_L_16	C1	C3	C1	C1	C1	C1	C1	C1	C1	C1	C1	C1	C1	C1	C1	C1	C1	C1	C1	C1	C1	C1	C1	C1	C1	C1	C3	C1	C1	C1	C1	C1	C3	C1	C1	C1	C1	C3	C1	C1	C1	C1	C1	C1	C1	C1	C1
29	A	T1_Tac_L_29	C1	C1	C1	C1	C1	C1	C1	C1	C1	C3	C1	C1	C1	C1	C3	C1	C1	C3	C1	C3	C3	C1	C3	C1	C1	C3	C1	C3	C1	C1	C1	C1	C1	C1	C1	C1	C3	C1	C1	C1	C1	C1	C3	C3	C1	C1	C1
32	B	T1_Tac_L_32	C2	C1	C2	C2	C2	C2	C2	C2	C2	C3	C2	C2	C2	C2	C3	C2	C1	C3	C1	C3	C3	C1	C3	C2	C1	C3	C1	C3	C2	C2	C1	C2	C1	C2	C2	C2	C3	C1	C1	C2	C2	C2	C3	C3	C2	C2	C2
18	B	T1_Tac_C_18	C2	C2	C2	C2	C2	C2	C2	C2	C2	C2	C2	C2	C2	C2	C2	C2	C2	C2	C2	C2	C2	C2	C2	C2	C3	C2	C2	C2	C2	C2	C2	C2	C2	C2	C2	C2	C2	C2	C2	C2	C2	C2	C2	C2	C2	C2	C2
19	B	T1_Tac_C_19	C2	C2	C2	C2	C2	C2	C2	C2	C2	C2	C2	C2	C2	C2	C2	C2	C2	C2	C2	C2	C2	C2	C2	C2	C3	C2	C2	C2	C2	C2	C2	C2	C2	C2	C2	C2	C2	C2	C2	C2	C2	C2	C2	C2	C2	C2	C2
20	B	T1_Tac_C_20	C2	C2	C2	C2	C2	C2	C2	C2	C2	C2	C2	C2	C2	C2	C2	C2	C2	C2	C2	C2	C2	C2	C2	C2	C3	C2	C2	C2	C2	C2	C2	C2	C2	C2	C2	C2	C2	C2	C2	C2	C2	C2	C2	C2	C2	C2	C2
23	B	T1_Tac_C_23	C2	C2	C2	C2	C2	C2	C2	C2	C2	C2	C2	C2	C2	C2	C2	C2	C2	C2	C2	C2	C2	C2	C2	C2	C2	C2	C2	C2	C2	C2	C2	C2	C2	C2	C2	C2	C2	C2	C2	C2	C2	C2	C2	C2	C2	C2	C2
25	B	T1_Tac_L_25	C2	C1	C2	C2	C2	C2	C2	C2	C2	C3	C2	C2	C2	C2	C3	C2	C1	C3	C1	C3	C3	C1	C3	C2	C1	C3	C1	C3	C2	C2	C1	C2	C1	C2	C2	C2	C3	C1	C1	C2	C2	C2	C3	C3	C2	C2	C2
31	B	T1_Tac_L_31	C2	C2	C2	C2	C2	C2	C2	C2	C2	C2	C2	C2	C2	C2	C2	C2	C2	C2	C2	C2	C2	C2	C2	C2	C3	C2	C2	C2	C2	C2	C2	C2	C2	C2	C2	C2	C2	C2	C2	C2	C2	C2	C2	C2	C2	C2	C2
33	C	T1_Tac_C_33	C3	C1	C3	C3	C3	C3	C3	C3	C3	C2	C3	C3	C3	C1	C3	C3	C2	C3	C3	C3	C2	C2	C2	C1	C2	C2	C2	C2	C2	C3	C3	C3	C1	C3	C3	C3	C3	C2	C3	C3	C3	C3	C2	C2	C3	C2	C3
34	C	T1_Tac_C_34	C3	C2	C3	C3	C3	C3	C3	C3	C3	C2	C3	C3	C3	C3	C2	C3	C2	C2	C3	C2	C2	C2	C2	C3	C2	C2	C2	C2	C2	C3	C3	C3	C2	C3	C3	C3	C2	C2	C3	C3	C3	C3	C2	C2	C3	C2	C3
38	C	T1_Tac_C_38	C3	C2	C3	C3	C3	C3	C3	C3	C3	C2	C3	C3	C3	C3	C2	C3	C2	C2	C3	C2	C2	C2	C2	C3	C2	C2	C2	C2	C2	C3	C3	C3	C2	C3	C3	C3	C2	C2	C3	C3	C3	C3	C2	C2	C3	C2	C3
39	C	T1_Tac_L_39	C3	C2	C3	C3	C3	C3	C3	C3	C3	C2	C3	C3	C3	C3	C2	C3	C2	C2	C3	C2	C2	C2	C2	C3	C2	C2	C2	C2	C2	C3	C3	C3	C2	C3	C3	C3	C2	C2	C3	C3	C3	C3	C2	C2	C3	C2	C3
41	C	T1_Tac_C_41	C3	C2	C3	C3	C3	C3	C3	C3	C3	C2	C3	C3	C3	C3	C2	C3	C2	C2	C3	C2	C2	C2	C2	C3	C2	C2	C2	C2	C2	C3	C3	C3	C2	C3	C3	C3	C2	C2	C3	C3	C3	C3	C2	C2	C3	C2	C3
42	C	T1_Tac_L_42	C3	C3	C3	C3	C1	C1	C3	C3	C3	C1	C3	C3	C3	C3	C1	C1	C3	C1	C3	C1	C1	C3	C1	C3	C1	C1	C3	C1	C3	C3	C3	C3	C3	C1	C3	C3	C1	C3	C3	C3	C3	C3	C1	C1	C3	C3	C3
46	C	T1_Tac_L_46	C3	C2	C3	C3	C3	C3	C3	C3	C3	C2	C3	C3	C3	C3	C2	C3	C2	C2	C3	C2	C2	C2	C2	C3	C2	C2	C2	C2	C2	C3	C3	C3	C2	C3	C3	C3	C2	C2	C3	C3	C3	C3	C2	C2	C3	C2	C3
47	C	T1_Tac_L_47	C3	C3	C3	C3	C1	C1	C3	C3	C3	C1	C3	C3	C3	C3	C1	C1	C3	C1	C3	C1	C1	C3	C1	C3	C1	C1	C3	C1	C3	C3	C3	C3	C3	C1	C3	C3	C1	C3	C3	C3	C3	C3	C1	C1	C3	C3	C3
2	C	T1_Tac_C_2	C3	C3	C3	C3	C1	C1	C3	C3	C3	C1	C3	C3	C3	C3	C1	C3	C3	C1	C3	C1	C1	C3	C1	C3	C3	C1	C3	C1	C3	C3	C3	C3	C3	C1	C3	C3	C1	C2	C3	C3	C3	C3	C1	C1	C3	C3	C3
5	C	T1_Tac_L_5	C3	C3	C3	C3	C1	C1	C3	C3	C3	C1	C3	C3	C3	C3	C1	C3	C3	C1	C3	C1	C1	C3	C1	C3	C3	C1	C3	C1	C3	C3	C3	C3	C3	C1	C3	C3	C1	C2	C3	C3	C3	C3	C1	C1	C3	C3	C3
6	C	T1_Tac_L_6	C3	C3	C3	C3	C1	C1	C3	C3	C3	C3	C3	C1	C3	C3	C1	C1	C1	C1	C1	C1	C3	C3	C1	C3	C1	C3	C3	C1	C3	C3	C1	C3	C3	C1	C3	C1	C1	C1	C1	C3	C3	C3	C1	C3	C1	C3	C1
7	C	T1_Tac_C_7	C3	C3	C3	C3	C1	C1	C3	C3	C3	C1	C3	C3	C3	C3	C1	C3	C3	C1	C3	C1	C1	C3	C1	C3	C3	C1	C3	C1	C3	C3	C3	C3	C3	C1	C3	C3	C1	C2	C3	C3	C3	C3	C1	C1	C3	C3	C3
17	C	T1_Tac_C_17	C3	C3	C3	C3	C1	C1	C3	C3	C3	C3	C3	C1	C3	C1	C3	C1	C3	C3	C1	C3	C3	C3	C3	C1	C1	C3	C1	C3	C3	C3	C1	C3	C3	C1	C3	C1	C3	C3	C1	C3	C3	C3	C3	C3	C1	C3	C1
30	C	T1_Tac_L_30	C3	C1	C3	C3	C1	C1	C3	C3	C3	C3	C3	C1	C3	C1	C3	C1	C1	C3	C1	C3	C3	C3	C3	C1	C1	C3	C1	C3	C3	C3	C1	C3	C1	C1	C3	C1	C3	C1	C1	C3	C3	C3	C3	C3	C1	C3	C1
36	C	T1_Tac_C_36	C3	C1	C3	C3	C1	C1	C3	C3	C3	C3	C3	C1	C3	C1	C3	C1	C1	C3	C1	C3	C3	C3	C3	C1	C1	C3	C1	C3	C2	C3	C1	C3	C1	C1	C3	C1	C3	C1	C1	C3	C3	C3	C3	C3	C1	C2	C1
48	C	T1_Tac_L_48	C3	C1	C3	C3	C1	C1	C3	C3	C3	C3	C3	C1	C3	C1	C3	C1	C1	C3	C1	C3	C3	C3	C3	C1	C1	C3	C1	C3	C3	C3	C1	C3	C1	C1	C3	C1	C3	C1	C1	C3	C3	C3	C3	C3	C1	C3	C1
4	C	T1_Tac_C_4	C3	C1	C3	C3	C1	C1	C3	C3	C3	C3	C3	C1	C3	C1	C3	C1	C1	C3	C1	C3	C3	C3	C3	C1	C1	C3	C1	C3	C3	C3	C1	C3	C1	C1	C3	C1	C3	C1	C1	C3	C3	C3	C3	C3	C1	C3	C1
			1		1	1			1	1	1		1		1																	1		1			1					1	1	1
[truncated: 56 more columns]

## Sheet: Rj_T1
		Y.OTUID	clusters	clusters	clusters	clusters	clusters	clusters	clusters	clusters	clusters	clusters	clusters	clusters	clusters	clusters	clusters	clusters	clusters	clusters	clusters	clusters	clusters	clusters	clusters	clusters	clusters	clusters	clusters	clusters	clusters	clusters	clusters	clusters	clusters	clusters	clusters	clusters	clusters	clusters	clusters	clusters	clusters	clusters	clusters	clusters	clusters	clusters	clusters
MiceID	Cluster		1	2	3	4	5	6	7	8	9	10	11	12	13	14	15	16	17	18	19	20	21	22	23	24	25	26	27	28	29	30	31	32	33	34	35	36	37	38	39	40	41	42	43	44	45	46	47
3	A	T1_Rj_L_3	C1	C2	C1	C1	C1	C2	C1	C1	C1	C1	C1	C1	C1	C1	C1	C1	C2	C1	C1	C2	C1	C1	C2	C2	C1	C1	C1	C2	C2	C2	C2	C2	C2	C2	C1	C2	C2	C1	C1	C1	C1	C2	C2	C1	C1	C2	C2
23	A	T1_Rj_C_23	C1	C1	C1	C1	C1	C1	C1	C1	C1	C1	C1	C1	C1	C1	C1	C1	C1	C1	C1	C1	C1	C1	C1	C1	C1	C1	C1	C1	C1	C1	C1	C1	C1	C1	C1	C1	C1	C1	C1	C1	C1	C1	C1	C1	C1	C1	C1
48	A	T1_Rj_C_48	C1	C1	C1	C1	C3	C1	C1	C1	C1	C1	C1	C1	C1	C1	C1	C1	C1	C1	C1	C1	C1	C1	C1	C1	C1	C1	C1	C1	C1	C1	C1	C1	C1	C1	C1	C1	C1	C1	C1	C1	C1	C1	C1	C1	C1	C1	C1
7	A	T1_Rj_C_7	C1	C1	C1	C1	C1	C1	C1	C1	C1	C1	C1	C1	C1	C1	C1	C1	C1	C1	C1	C1	C1	C1	C1	C1	C1	C1	C1	C1	C1	C1	C1	C1	C1	C1	C1	C1	C1	C1	C1	C1	C1	C1	C1	C1	C1	C1	C1
8	A	T1_Rj_C_8	C1	C1	C1	C1	C1	C1	C1	C1	C1	C1	C1	C1	C1	C1	C1	C1	C1	C1	C1	C1	C1	C1	C1	C1	C1	C1	C1	C1	C1	C1	C1	C1	C1	C1	C1	C1	C1	C1	C1	C1	C1	C1	C1	C1	C1	C1	C1
4	B	T1_Rj_L_4	C2	C2	C2	C2	C2	C2	C2	C2	C2	C2	C2	C2	C2	C2	C2	C2	C2	C2	C2	C2	C2	C2	C2	C2	C2	C2	C2	C2	C2	C2	C2	C2	C2	C2	C2	C2	C2	C2	C2	C2	C2	C2	C2	C2	C2	C2	C2
41	B	T1_Rj_L_41	C2	C2	C2	C2	C2	C2	C2	C2	C2	C2	C2	C2	C2	C2	C2	C2	C2	C2	C2	C2	C2	C2	C2	C2	C2	C2	C2	C2	C2	C2	C2	C2	C2	C2	C2	C2	C2	C2	C2	C2	C2	C2	C2	C2	C2	C2	C2
43	B	T1_Rj_L_43	C2	C2	C2	C2	C2	C2	C2	C2	C2	C2	C2	C2	C2	C2	C2	C2	C2	C2	C2	C2	C2	C2	C2	C2	C2	C2	C2	C2	C2	C2	C2	C2	C2	C2	C2	C2	C2	C2	C2	C2	C2	C2	C2	C2	C2	C2	C2
27	C	T1_Rj_L_27	C3	C3	C3	C1	C3	C3	C3	C3	C3	C3	C3	C3	C3	C3	C1	C3	C3	C3	C3	C1	C3	C3	C3	C3	C3	C1	C3	C3	C3	C3	C1	C3	C3	C3	C3	C3	C3	C3	C3	C3	C3	C3	C3	C3	C1	C3	C3
15	C	T1_Rj_C_15	C3	C3	C3	C3	C3	C3	C3	C3	C3	C3	C3	C3	C3	C3	C3	C3	C3	C3	C3	C3	C3	C3	C3	C3	C3	C3	C3	C3	C3	C3	C3	C3	C3	C3	C3	C3	C3	C3	C3	C3	C3	C3	C3	C3	C3	C3	C3
22	C	T1_Rj_C_22	C3	C3	C3	C3	C3	C3	C3	C3	C3	C3	C3	C3	C3	C3	C3	C3	C3	C3	C3	C3	C3	C3	C3	C3	C3	C3	C3	C3	C3	C3	C3	C3	C3	C3	C3	C3	C3	C3	C3	C3	C3	C3	C3	C3	C3	C3	C3
30	C	T1_Rj_C_30	C3	C3	C3	C3	C3	C3	C3	C3	C3	C3	C3	C3	C3	C3	C3	C3	C3	C3	C3	C3	C3	C3	C3	C3	C3	C3	C3	C3	C3	C3	C3	C3	C3	C3	C3	C3	C3	C3	C3	C3	C3	C3	C3	C3	C3	C3	C3
38	C	T1_Rj_C_38	C3	C3	C3	C1	C3	C3	C3	C3	C3	C3	C3	C3	C3	C3	C1	C3	C3	C3	C3	C1	C3	C3	C3	C3	C3	C1	C3	C3	C1	C3	C1	C3	C3	C3	C3	C3	C3	C3	C3	C3	C3	C3	C3	C3	C1	C3	C3
5	C	T1_Rj_C_5	C3	C3	C3	C3	C3	C3	C3	C3	C3	C3	C3	C3	C3	C3	C3	C3	C3	C3	C3	C3	C3	C3	C3	C3	C3	C3	C3	C3	C3	C3	C3	C3	C3	C3	C3	C3	C3	C3	C3	C3	C3	C3	C3	C3	C3	C3	C3
35	C	T1_Rj_L_35	C3	C3	C3	C3	C3	C3	C3	C3	C3	C3	C3	C3	C3	C3	C3	C3	C3	C3	C3	C3	C3	C3	C3	C3	C3	C3	C3	C3	C3	C3	C3	C3	C3	C3	C3	C3	C3	C3	C3	C3	C3	C3	C3	C3	C3	C3	C3
37	C	T1_Rj_L_37	C3	C3	C3	C3	C3	C3	C3	C3	C3	C3	C3	C3	C3	C3	C3	C3	C3	C3	C3	C3	C3	C3	C3	C3	C3	C3	C3	C3	C3	C3	C3	C3	C3	C3	C3	C3	C3	C3	C3	C3	C3	C3	C3	C3	C3	C3	C3
9	C	T1_Rj_L_9	C3	C3	C3	C1	C3	C3	C3	C3	C3	C3	C3	C3	C3	C3	C1	C3	C3	C3	C3	C1	C3	C3	C3	C3	C3	C1	C3	C3	C1	C3	C1	C3	C3	C3	C3	C3	C3	C3	C3	C3	C3	C3	C3	C3	C1	C3	C3
1	D	T1_Rj_L_1	C2	C4	C4	C4	C2	C4	C2	C2	C4	C4	C4	C4	C2	C2	C2	C2	C4	C2	C2	C4	C2	C4	C4	C4	C2	C2	C2	C4	C4	C4	C4	C4	C4	C4	C4	C4	C4	C4	C2	C4	C2	C4	C4	C2	C2	C4	C4
42	D	T1_Rj_L_42	C4	C4	C4	C4	C4	C4	C4	C4	C4	C4	C4	C4	C4	C4	C4	C4	C4	C4	C4	C4	C4	C4	C4	C4	C4	C4	C4	C4	C4	C4	C4	C4	C4	C4	C4	C4	C4	C4	C4	C4	C4	C4	C4	C4	C4	C4	C4
6	D	T1_Rj_C_6	C4	C4	C4	C3	C4	C4	C4	C4	C4	C4	C4	C4	C4	C4	C4	C4	C4	C4	C4	C3	C4	C4	C4	C4	C4	C4	C4	C4	C3	C4	C3	C4	C4	C4	C4	C4	C4	C4	C4	C4	C4	C4	C4	C4	C4	C4	C4
31	D	T1_Rj_C_31	C4	C4	C4	C3	C4	C4	C4	C4	C4	C4	C4	C4	C4	C4	C4	C4	C4	C4	C4	C3	C4	C4	C4	C4	C4	C4	C4	C4	C3	C4	C3	C4	C4	C4	C4	C4	C4	C4	C4	C4	C4	C4	C4	C4	C4	C4	C4
46	D	T1_Rj_C_46	C4	C4	C4	C4	C4	C4	C4	C4	C4	C4	C4	C4	C4	C4	C4	C4	C4	C4	C4	C4	C4	C4	C4	C4	C4	C4	C4	C4	C4	C4	C4	C4	C4	C4	C4	C4	C4	C4	C4	C4	C4	C4	C4	C4	C4	C4	C4
33	D	T1_Rj_L_33	C4	C4	C4	C3	C4	C4	C4	C4	C4	C4	C4	C4	C4	C4	C4	C4	C4	C4	C4	C3	C4	C4	C4	C4	C4	C4	C4	C4	C3	C4	C3	C4	C4	C4	C4	C4	C4	C4	C4	C4	C4	C4	C4	C4	C4	C4	C4
34	D	T1_Rj_L_34	C4	C4	C4	C4	C4	C4	C4	C4	C4	C4	C4	C4	C4	C4	C4	C4	C4	C4	C4	C4	C4	C4	C4	C4	C4	C4	C4	C4	C4	C4	C4	C4	C4	C4	C4	C4	C4	C4	C4	C4	C4	C4	C4	C4	C4	C4	C4
36	D	T1_Rj_L_36	C4	C4	C4	C4	C4	C4	C4	C4	C4	C4	C4	C4	C4	C4	C4	C4	C4	C4	C4	C4	C4	C4	C4	C4	C4	C4	C4	C4	C4	C4	C4	C4	C4	C4	C4	C4	C4	C4	C4	C4	C4	C4	C4	C4	C4	C4	C4
13	D	T1_Rj_C_13	C4	C4	C3	C3	C4	C4	C4	C4	C4	C4	C4	C4	C4	C4	C4	C4	C4	C4	C4	C3	C4	C4	C3	C4	C3	C4	C4	C4	C3	C4	C3	C4	C4	C4	C4	C4	C4	C4	C4	C4	C4	C4	C4	C4	C4	C4	C4
14	D	T1_Rj_C_14	C4	C4	C4	C3	C4	C4	C4	C4	C4	C4	C4	C4	C4	C4	C4	C4	C4	C4	C4	C3	C4	C4	C4	C4	C4	C4	C4	C4	C3	C4	C3	C4	C4	C4	C4	C4	C4	C4	C4	C4	C4	C4	C4	C4	C4	C4	C4
16	D	T1_Rj_C_16	C4	C4	C4	C3	C4	C4	C4	C4	C4	C4	C4	C4	C4	C4	C4	C4	C4	C4	C4	C3	C4	C4	C4	C4	C4	C4	C4	C4	C3	C4	C3	C4	C4	C4	C4	C4	C4	C4	C4	C4	C4	C4	C4	C4	C4	C4	C4
10	D	T1_Rj_L_10	C4	C4	C4	C4	C4	C4	C4	C4	C4	C4	C4	C4	C4	C4	C4	C4	C4	C4	C4	C4	C4	C4	C4	C4	C4	C4	C4	C4	C4	C4	C4	C4	C4	C4	C4	C4	C4	C4	C4	C4	C4	C4	C4	C4	C4	C4	C4
11	D	T1_Rj_L_11	C4	C4	C4	C3	C4	C4	C4	C4	C4	C4	C4	C4	C4	C4	C4	C4	C4	C4	C4	C3	C4	C4	C4	C4	C4	C4	C4	C4	C3	C4	C3	C4	C4	C4	C4	C4	C4	C4	C4	C4	C4	C4	C4	C4	C4	C4	C4
12	D	T1_Rj_L_12	C4	C4	C3	C3	C4	C4	C4	C4	C4	C4	C4	C4	C4	C4	C4	C4	C4	C4	C4	C3	C4	C4	C3	C4	C3	C4	C4	C4	C3	C4	C3	C4	C4	C4	C4	C4	C4	C4	C4	C4	C4	C4	C4	C4	C4	C4	C4
17	D	T1_Rj_L_17	C4	C4	C4	C3	C4	C4	C4	C4	C4	C4	C4	C4	C4	C4	C4	C4	C4	C4	C4	C3	C4	C4	C4	C4	C4	C4	C4	C4	C3	C4	C3	C4	C4	C4	C4	C4	C4	C4	C4	C4	C4	C4	C4	C4	C4	C4	C4
18	D	T1_Rj_L_18	C4	C4	C4	C3	C4	C4	C4	C4	C4	C4	C4	C4	C4	C4	C4	C4	C4	C4	C4	C3	C4	C4	C4	C4	C4	C4	C4	C4	C3	C4	C3	C4	C4	C4	C4	C4	C4	C4	C4	C4	C4	C4	C4	C4	C4	C4	C4
19	D	T1_Rj_L_19	C4	C4	C4	C3	C4	C4	C4	C4	C4	C4	C4	C4	C4	C4	C4	C4	C4	C4	C4	C3	C4	C4	C4	C4	C4	C4	C4	C4	C3	C4	C3	C4	C4	C4	C4	C4	C4	C4	C4	C4	C4	C4	C4	C4	C4	C4	C4
20	D	T1_Rj_L_20	C4	C4	C3	C1	C4	C4	C4	C4	C4	C4	C4	C4	C4	C4	C1	C4	C4	C4	C4	C1	C4	C4	C3	C4	C3	C1	C4	C4	C3	C4	C1	C4	C4	C4	C4	C4	C4	C4	C4	C4	C4	C4	C4	C4	C1	C4	C4
44	D	T1_Rj_L_44	C4	C4	C4	C3	C4	C4	C4	C4	C4	C4	C4	C4	C4	C4	C4	C4	C4	C4	C4	C3	C4	C4	C4	C4	C4	C4	C4	C4	C3	C4	C3	C4	C4	C4	C4	C4	C4	C4	C4	C4	C4	C4	C4	C4	C4	C4	C4
[truncated: 57 more columns]

## Sheet: both_T1
	Y.OTUID	clusters	clusters	clusters	clusters	clusters	clusters	clusters	clusters	clusters	clusters	clusters	clusters	clusters	clusters	clusters	clusters	clusters	clusters	clusters	clusters	clusters	clusters	clusters	clusters	clusters	clusters	clusters	clusters	clusters	clusters	clusters	clusters	clusters	clusters	clusters	clusters	clusters	clusters	clusters	clusters	clusters	clusters	clusters	clusters	clusters	clusters	clusters	clusters
		1	2	3	4	5	6	7	8	9	10	11	12	13	14	15	16	17	18	19	20	21	22	23	24	25	26	27	28	29	30	31	32	33	34	35	36	37	38	39	40	41	42	43	44	45	46	47	48
A	T1_Tac_C_3	C1	C1	C1	C1	C1	C1	C1	C1	C1	C1	C1	C1	C1	C1	C1	C1	C1	C1	C1	C1	C1	C1	C1	C1	C1	C1	C1	C1	C1	C1	C1	C1	C1	C1	C1	C1	C1	C1	C1	C1	C1	C1	C1	C1	C1	C1	C1	C1
A	T1_Tac_C_35	C1	C1	C1	C1	C1	C1	C1	C1	C1	C3	C1	C3	C1	C3	C1	C1	C3	C3	C1	C1	C1	C3	C3	C1	C1	C1	C3	C1	C3	C1	C1	C1	C1	C1	C1	C1	C3	C3	C3	C3	C3	C1	C3	C1	C1	C3	C3	C1
A	T1_Tac_C_44	C1	C1	C1	C1	C1	C1	C1	C1	C1	C3	C1	C3	C1	C3	C1	C1	C3	C3	C1	C1	C1	C3	C3	C1	C1	C1	C3	C1	C3	C1	C1	C1	C1	C1	C1	C1	C3	C3	C3	C3	C3	C1	C3	C1	C1	C3	C3	C1
A	T1_Tac_L_10	C1	C1	C1	C1	C1	C1	C1	C1	C1	C1	C1	C1	C1	C1	C1	C1	C1	C1	C1	C1	C1	C1	C3	C1	C1	C1	C3	C1	C1	C1	C1	C1	C1	C1	C1	C1	C1	C1	C1	C1	C1	C1	C1	C1	C1	C1	C1	C1
A	T1_Tac_L_13	C1	C1	C1	C1	C1	C1	C1	C1	C1	C1	C1	C1	C1	C1	C1	C1	C1	C1	C1	C1	C1	C1	C3	C1	C1	C1	C3	C1	C1	C1	C1	C1	C1	C1	C1	C1	C1	C1	C1	C1	C1	C1	C1	C1	C1	C1	C1	C1
A	T1_Tac_L_14	C1	C1	C1	C1	C1	C1	C1	C1	C1	C1	C1	C1	C1	C1	C1	C1	C1	C1	C1	C1	C1	C1	C3	C1	C1	C1	C3	C1	C1	C1	C1	C1	C1	C1	C1	C1	C1	C1	C1	C1	C1	C1	C1	C1	C1	C1	C1	C1
A	T1_Tac_L_16	C1	C1	C1	C1	C1	C1	C1	C1	C1	C1	C1	C1	C1	C1	C1	C1	C1	C1	C1	C1	C1	C1	C1	C1	C1	C1	C1	C1	C1	C1	C1	C1	C1	C1	C1	C1	C1	C1	C1	C1	C1	C1	C1	C1	C1	C1	C1	C1
A	T1_Tac_L_29	C1	C1	C1	C1	C1	C1	C1	C1	C1	C3	C1	C3	C1	C3	C1	C1	C3	C3	C1	C1	C1	C3	C3	C1	C1	C1	C3	C1	C3	C1	C1	C1	C1	C1	C1	C1	C3	C3	C3	C3	C3	C1	C3	C1	C1	C3	C3	C1
B	T1_Tac_C_18	C2	C2	C2	C2	C2	C2	C2	C2	C2	C2	C2	C2	C2	C2	C2	C2	C2	C2	C2	C2	C2	C2	C2	C2	C2	C2	C2	C2	C2	C2	C2	C2	C2	C2	C2	C2	C2	C2	C2	C2	C2	C2	C2	C2	C2	C2	C2	C2
B	T1_Tac_C_19	C2	C2	C2	C2	C2	C2	C2	C2	C2	C2	C2	C2	C2	C2	C2	C2	C2	C2	C2	C2	C2	C2	C2	C2	C2	C2	C2	C2	C2	C2	C2	C2	C2	C2	C2	C2	C2	C2	C2	C2	C2	C2	C2	C2	C2	C2	C2	C2
B	T1_Tac_C_20	C2	C2	C2	C2	C2	C2	C2	C2	C2	C2	C2	C2	C2	C2	C2	C2	C2	C2	C2	C2	C2	C2	C2	C2	C2	C2	C2	C2	C2	C2	C2	C2	C2	C2	C2	C2	C2	C2	C2	C2	C2	C2	C2	C2	C2	C2	C2	C2
B	T1_Tac_C_23	C2	C2	C2	C2	C2	C2	C2	C2	C2	C2	C2	C2	C2	C2	C2	C2	C2	C2	C2	C2	C2	C2	C2	C2	C2	C2	C2	C2	C2	C2	C2	C2	C2	C2	C2	C2	C2	C2	C2	C2	C2	C2	C2	C2	C2	C2	C2	C2
B	T1_Tac_L_25	C1	C2	C2	C2	C2	C2	C2	C2	C2	C3	C2	C3	C2	C3	C1	C2	C3	C3	C2	C1	C1	C3	C3	C2	C2	C1	C3	C2	C3	C2	C1	C1	C2	C2	C2	C2	C3	C3	C3	C3	C3	C2	C3	C2	C2	C3	C3	C2
B	T1_Tac_L_31	C2	C2	C2	C2	C2	C2	C2	C2	C2	C2	C2	C2	C2	C2	C2	C2	C2	C2	C2	C2	C2	C2	C2	C2	C2	C2	C2	C2	C2	C2	C2	C2	C2	C2	C2	C2	C2	C2	C2	C2	C2	C2	C2	C2	C2	C2	C2	C2
B	T1_Tac_L_32	C2	C2	C2	C2	C2	C2	C2	C2	C2	C3	C2	C3	C2	C3	C1	C2	C3	C3	C2	C1	C1	C3	C3	C2	C2	C1	C3	C2	C3	C2	C1	C1	C2	C2	C2	C2	C3	C3	C3	C3	C3	C2	C3	C2	C2	C3	C3	C2
C	T1_Tac_C_17	C1	C3	C3	C1	C3	C3	C3	C3	C3	C3	C1	C3	C3	C3	C3	C1	C3	C3	C3	C1	C3	C3	C3	C3	C3	C3	C3	C3	C3	C3	C3	C3	C1	C3	C1	C1	C3	C3	C3	C3	C3	C3	C3	C3	C1	C3	C3	C3
C	T1_Tac_C_2	C1	C3	C3	C3	C3	C3	C3	C3	C3	C1	C1	C1	C3	C1	C3	C3	C1	C1	C3	C3	C3	C1	C1	C3	C3	C3	C1	C3	C1	C3	C3	C3	C1	C3	C3	C3	C1	C1	C1	C1	C1	C3	C1	C3	C1	C1	C1	C3
C	T1_Tac_C_33	C1	C3	C3	C1	C3	C3	C3	C2	C3	C2	C3	C2	C3	C2	C1	C3	C2	C2	C3	C1	C2	C2	C2	C3	C3	C2	C2	C3	C2	C2	C2	C1	C3	C3	C3	C1	C2	C2	C2	C2	C2	C3	C2	C3	C3	C2	C2	C3
C	T1_Tac_C_34	C2	C3	C3	C3	C3	C3	C3	C2	C3	C2	C3	C2	C3	C2	C2	C3	C2	C2	C3	C2	C2	C2	C2	C3	C3	C2	C2	C3	C2	C2	C2	C2	C3	C3	C3	C3	C2	C2	C2	C2	C2	C3	C2	C3	C3	C2	C2	C3
C	T1_Tac_C_36	C1	C3	C3	C1	C3	C3	C3	C2	C3	C3	C1	C3	C3	C3	C1	C1	C3	C3	C3	C2	C1	C3	C3	C3	C3	C3	C3	C3	C2	C2	C1	C1	C1	C3	C1	C1	C3	C3	C3	C3	C3	C3	C3	C3	C1	C3	C3	C3
C	T1_Tac_C_38	C2	C3	C3	C3	C3	C3	C3	C2	C3	C2	C3	C2	C3	C2	C2	C3	C2	C2	C3	C2	C2	C2	C2	C3	C3	C2	C2	C3	C2	C2	C2	C2	C3	C3	C3	C3	C2	C2	C2	C2	C2	C3	C2	C3	C3	C2	C2	C3
C	T1_Tac_C_4	C1	C3	C3	C1	C3	C3	C3	C3	C3	C3	C1	C3	C3	C3	C1	C1	C3	C3	C3	C3	C1	C3	C3	C3	C3	C3	C3	C3	C1	C3	C1	C1	C1	C3	C1	C1	C3	C3	C1	C3	C3	C3	C1	C3	C1	C3	C3	C3
C	T1_Tac_C_41	C2	C3	C3	C3	C3	C3	C3	C2	C3	C2	C3	C2	C3	C2	C3	C3	C2	C2	C3	C2	C2	C2	C2	C3	C3	C2	C2	C3	C2	C2	C2	C3	C3	C3	C3	C3	C2	C2	C2	C2	C2	C3	C2	C3	C3	C2	C2	C3
C	T1_Tac_C_7	C1	C3	C3	C3	C3	C3	C3	C3	C3	C1	C1	C1	C3	C1	C3	C3	C1	C1	C3	C3	C3	C1	C1	C3	C3	C3	C1	C3	C1	C3	C3	C3	C1	C3	C3	C3	C1	C1	C1	C1	C1	C3	C1	C3	C1	C1	C1	C3
C	T1_Tac_L_30	C1	C3	C3	C1	C3	C3	C3	C3	C3	C3	C1	C3	C3	C3	C1	C1	C3	C3	C3	C1	C1	C3	C3	C3	C3	C3	C3	C3	C3	C3	C1	C1	C1	C3	C1	C1	C3	C3	C3	C3	C3	C3	C3	C3	C1	C3	C3	C3
C	T1_Tac_L_39	C2	C3	C3	C3	C3	C3	C3	C2	C3	C2	C3	C2	C3	C2	C2	C3	C2	C2	C3	C2	C2	C2	C2	C3	C3	C2	C2	C3	C2	C2	C2	C2	C3	C3	C3	C3	C2	C2	C2	C2	C2	C3	C2	C3	C3	C2	C2	C3
C	T1_Tac_L_42	C1	C3	C3	C3	C3	C3	C3	C3	C3	C1	C1	C1	C3	C1	C3	C3	C1	C1	C3	C3	C3	C1	C1	C3	C3	C3	C1	C3	C1	C3	C3	C3	C1	C3	C3	C3	C1	C1	C1	C1	C1	C3	C1	C3	C1	C1	C1	C3
C	T1_Tac_L_46	C2	C3	C3	C3	C3	C3	C3	C2	C3	C2	C3	C2	C3	C2	C2	C3	C2	C2	C3	C2	C2	C2	C2	C3	C3	C2	C2	C3	C2	C2	C2	C2	C3	C3	C3	C3	C2	C2	C2	C2	C2	C3	C2	C3	C3	C2	C2	C3
C	T1_Tac_L_47	C1	C3	C3	C3	C3	C3	C3	C3	C3	C1	C1	C1	C3	C1	C3	C3	C1	C1	C3	C3	C3	C1	C1	C3	C3	C3	C1	C3	C1	C3	C3	C3	C1	C3	C3	C3	C1	C1	C1	C1	C1	C3	C1	C3	C1	C1	C1	C3
C	T1_Tac_L_48	C1	C3	C3	C1	C3	C3	C3	C3	C3	C3	C1	C3	C3	C3	C1	C1	C3	C3	C3	C1	C1	C3	C3	C3	C3	C3	C3	C3	C3	C3	C1	C1	C1	C3	C1	C1	C3	C3	C3	C3	C3	C3	C3	C3	C1	C3	C3	C3
C	T1_Tac_L_5	C1	C3	C3	C3	C3	C3	C3	C3	C3	C1	C1	C1	C3	C1	C3	C3	C1	C1	C3	C3	C3	C1	C1	C3	C3	C3	C1	C3	C1	C3	C3	C3	C1	C3	C3	C3	C1	C1	C1	C1	C1	C3	C1	C3	C1	C1	C1	C3
C	T1_Tac_L_6	C1	C3	C3	C3	C3	C3	C3	C3	C3	C3	C1	C1	C3	C1	C3	C1	C3	C3	C3	C3	C3	C3	C1	C3	C3	C3	C1	C3	C1	C3	C1	C3	C1	C3	C1	C3	C1	C1	C1	C1	C3	C3	C1	C3	C1	C1	C1	C3
D	T1_Rj_C_23	C4	C4	C4	C4	C4	C4	C4	C4	C4	C4	C4	C4	C4	C4	C4	C4	C4	C4	C4	C4	C4	C4	C4	C4	C4	C4	C4	C4	C4	C4	C4	C4	C4	C4	C4	C4	C4	C4	C4	C4	C4	C4	C4	C4	C4	C4	C4	C4
D	T1_Rj_C_48	C4	C4	C4	C4	C4	C4	C4	C4	C4	C4	C4	C4	C4	C4	C4	C4	C4	C4	C4	C4	C4	C4	C4	C4	C4	C4	C4	C4	C4	C4	C4	C4	C4	C4	C4	C4	C4	C4	C4	C4	C4	C4	C4	C4	C4	C4	C4	C4
D	T1_Rj_C_7	C4	C4	C4	C4	C4	C4	C4	C4	C4	C4	C4	C4	C4	C4	C4	C4	C4	C4	C4	C4	C4	C4	C4	C4	C4	C4	C4	C4	C4	C4	C4	C4	C4	C4	C4	C4	C4	C4	C4	C4	C4	C4	C4	C4	C4	C4	C4	C4
D	T1_Rj_C_8	C4	C4	C4	C4	C4	C4	C4	C4	C4	C4	C4	C4	C4	C4	C4	C4	C4	C4	C4	C4	C4	C4	C4	C4	C4	C4	C4	C4	C4	C4	C4	C4	C4	C4	C4	C4	C4	C4	C4	C4	C4	C4	C4	C4	C4	C4	C4	C4
D	T1_Rj_L_3	C4	C5	C5	C4	C4	C4	C5	C4	C4	C5	C4	C4	C5	C4	C4	C5	C4	C4	C5	C5	C4	C4	C4	C5	C5	C4	C5	C5	C4	C5	C5	C5	C4	C4	C5	C4	C4	C4	C4	C4	C5	C4	C5	C4	C4	C4	C4	C5
E	T1_Rj_L_4	C5	C5	C5	C5	C5	C5	C5	C5	C5	C5	C5	C5	C5	C5	C5	C5	C5	C5	C5	C5	C5	C5	C5	C5	C5	C5	C5	C5	C5	C5	C5	C5	C5	C5	C5	C5	C5	C5	C5	C5	C5	C5	C5	C5	C5	C5	C5	C5
E	T1_Rj_L_41	C5	C5	C5	C5	C5	C5	C5	C5	C5	C5	C5	C5	C5	C5	C5	C5	C5	C5	C5	C5	C5	C5	C5	C5	C5	C5	C5	C5	C5	C5	C5	C5	C5	C5	C5	C5	C5	C5	C5	C5	C5	C5	C5	C5	C5	C5	C5	C5
E	T1_Rj_L_43	C5	C5	C5	C5	C5	C5	C5	C5	C5	C5	C5	C5	C5	C5	C5	C5	C5	C5	C5	C5	C5	C5	C5	C5	C5	C5	C5	C5	C5	C5	C5	C5	C5	C5	C5	C5	C5	C5	C5	C5	C5	C5	C5	C5	C5	C5	C5	C5
F	T1_Rj_C_15	C6	C6	C6	C6	C6	C6	C6	C6	C6	C6	C6	C6	C6	C6	C6	C6	C6	C6	C6	C6	C6	C6	C6	C6	C6	C6	C6	C6	C6	C6	C6	C6	C6	C6	C6	C6	C6	C6	C6	C6	C6	C6	C6	C6	C6	C6	C6	C6
F	T1_Rj_C_22	C6	C6	C6	C6	C6	C6	C6	C6	C6	C6	C6	C6	C6	C6	C6	C6	C6	C6	C6	C6	C6	C6	C6	C6	C6	C6	C6	C6	C6	C6	C6	C6	C6	C6	C6	C6	C6	C6	C6	C6	C6	C6	C6	C6	C6	C6	C6	C6
F	T1_Rj_C_30	C6	C6	C6	C6	C6	C6	C6	C6	C6	C6	C6	C6	C6	C6	C6	C6	C6	C6	C6	C6	C6	C6	C6	C6	C6	C6	C6	C6	C6	C6	C6	C6	C6	C6	C6	C6	C6	C6	C6	C6	C6	C6	C6	C6	C6	C6	C6	C6
F	T1_Rj_C_38	C6	C6	C6	C4	C6	C4	C6	C6	C6	C6	C6	C6	C4	C6	C6	C6	C4	C6	C6	C6	C6	C6	C4	C6	C6	C6	C6	C6	C6	C6	C6	C6	C6	C6	C6	C6	C6	C4	C6	C6	C6	C6	C6	C6	C4	C6	C6	C6
F	T1_Rj_C_5	C6	C6	C6	C6	C6	C6	C6	C6	C6	C6	C6	C6	C6	C6	C6	C6	C6	C6	C6	C6	C6	C6	C6	C6	C6	C6	C6	C6	C6	C6	C6	C6	C6	C6	C6	C6	C6	C6	C6	C6	C6	C6	C6	C6	C6	C6	C6	C6
F	T1_Rj_L_27	C6	C6	C6	C4	C6	C4	C6	C6	C6	C6	C6	C6	C4	C6	C6	C6	C4	C6	C6	C6	C6	C6	C4	C6	C6	C6	C6	C6	C6	C6	C6	C6	C6	C6	C6	C6	C6	C4	C6	C6	C6	C6	C6	C6	C4	C6	C6	C6
F	T1_Rj_L_35	C6	C6	C6	C6	C6	C6	C6	C6	C6	C6	C6	C6	C6	C6	C6	C6	C6	C6	C6	C6	C6	C6	C6	C6	C6	C6	C6	C6	C6	C6	C6	C6	C6	C6	C6	C6	C6	C6	C6	C6	C6	C6	C6	C6	C6	C6	C6	C6
F	T1_Rj_L_37	C6	C6	C6	C6	C6	C6	C6	C6	C6	C6	C6	C6	C6	C6	C6	C6	C6	C6	C6	C6	C6	C6	C6	C6	C6	C6	C6	C6	C6	C6	C6	C6	C6	C6	C6	C6	C6	C6	C6	C6	C6	C6	C6	C6	C6	C6	C6	C6
F	T1_Rj_L_9	C6	C6	C6	C4	C6	C4	C6	C6	C6	C6	C6	C6	C4	C6	C6	C6	C4	C6	C6	C6	C6	C6	C4	C6	C6	C6	C6	C6	C6	C6	C6	C6	C6	C6	C6	C6	C6	C4	C6	C6	C6	C6	C6	C6	C4	C6	C6	C6
G	T1_Rj_C_13	C7	C7	C7	C6	C6	C6	C6	C7	C7	C7	C7	C7	C6	C6	C7	C7	C7	C7	C7	C7	C7	C7	C7	C7	C7	C7	C7	C7	C7	C7	C7	C7	C7	C7	C7	C7	C7	C6	C7	C7	C7	C7	C7	C7	C7	C7	C7	C7
G	T1_Rj_C_14	C7	C7	C7	C6	C7	C6	C7	C7	C7	C7	C7	C7	C6	C7	C7	C7	C7	C7	C7	C7	C7	C7	C7	C7	C7	C7	C7	C7	C7	C7	C7	C7	C7	C7	C7	C7	C7	C6	C7	C7	C7	C7	C7	C7	C7	C7	C7	C7
G	T1_Rj_C_16	C7	C7	C7	C6	C7	C6	C7	C7	C7	C7	C7	C7	C6	C7	C7	C7	C7	C7	C7	C7	C7	C7	C7	C7	C7	C7	C7	C7	C7	C7	C7	C7	C7	C7	C7	C7	C7	C6	C7	C7	C7	C7	C7	C7	C7	C7	C7	C7
G	T1_Rj_C_31	C7	C7	C7	C6	C7	C6	C7	C7	C7	C7	C7	C7	C6	C7	C7	C7	C7	C7	C7	C7	C7	C7	C7	C7	C7	C7	C7	C7	C7	C7	C7	C7	C7	C7	C7	C7	C7	C6	C7	C7	C7	C7	C7	C7	C7	C7	C7	C7
G	T1_Rj_C_46	C3	C7	C7	C7	C7	C7	C7	C7	C7	C7	C7	C7	C7	C7	C7	C7	C7	C7	C7	C7	C7	C7	C7	C7	C7	C7	C7	C7	C7	C7	C7	C7	C7	C7	C7	C7	C7	C7	C7	C7	C7	C7	C7	C7	C7	C7	C7	C7
G	T1_Rj_C_6	C7	C7	C7	C6	C7	C6	C7	C7	C7	C7	C7	C7	C6	C7	C7	C7	C7	C7	C7	C7	C7	C7	C7	C7	C7	C7	C7	C7	C7	C7	C7	C7	C7	C7	C7	C7	C7	C6	C7	C7	C7	C7	C7	C7	C7	C7	C7	C7
G	T1_Rj_L_1	C3	C7	C7	C7	C7	C7	C7	C7	C7	C7	C7	C7	C7	C5	C5	C7	C5	C5	C7	C7	C5	C5	C5	C7	C7	C5	C7	C7	C5	C7	C7	C7	C5	C7	C7	C7	C7	C7	C5	C5	C7	C5	C7	C7	C5	C7	C5	C7
G	T1_Rj_L_10	C3	C7	C7	C7	C7	C7	C7	C7	C7	C7	C7	C7	C7	C7	C7	C7	C7	C7	C7	C7	C7	C7	C7	C7	C7	C7	C7	C7	C7	C7	C7	C7	C7	C7	C7	C7	C7	C7	C7	C7	C7	C7	C7	C7	C7	C7	C7	C7
G	T1_Rj_L_11	C7	C7	C7	C6	C7	C6	C7	C7	C7	C7	C7	C7	C6	C7	C7	C7	C7	C7	C7	C7	C7	C7	C7	C7	C7	C7	C7	C7	C7	C7	C7	C7	C7	C7	C7	C7	C7	C6	C7	C7	C7	C7	C7	C7	C7	C7	C7	C7
G	T1_Rj_L_12	C7	C7	C7	C6	C6	C6	C6	C7	C7	C7	C7	C7	C6	C6	C7	C7	C7	C7	C7	C7	C7	C7	C7	C7	C7	C7	C7	C7	C7	C7	C7	C7	C7	C7	C7	C7	C7	C6	C7	C7	C7	C7	C7	C7	C7	C7	C7	C7
G	T1_Rj_L_17	C7	C7	C7	C6	C7	C6	C7	C7	C7	C7	C7	C7	C6	C7	C7	C7	C7	C7	C7	C7	C7	C7	C7	C7	C7	C7	C7	C7	C7	C7	C7	C7	C7	C7	C7	C7	C7	C6	C7	C7	C7	C7	C7	C7	C7	C7	C7	C7
G	T1_Rj_L_18	C7	C7	C7	C6	C7	C6	C7	C7	C7	C7	C7	C7	C6	C7	C7	C7	C7	C7	C7	C7	C7	C7	C7	C7	C7	C7	C7	C7	C7	C7	C7	C7	C7	C7	C7	C7	C7	C6	C7	C7	C7	C7	C7	C7	C7	C7	C7	C7
G	T1_Rj_L_19	C7	C7	C7	C6	C7	C6	C7	C7	C7	C7	C7	C7	C6	C7	C7	C7	C7	C7	C7	C7	C7	C7	C7	C7	C7	C7	C7	C7	C7	C7	C7	C7	C7	C7	C7	C7	C7	C6	C7	C7	C7	C7	C7	C7	C7	C7	C7	C7
G	T1_Rj_L_20	C7	C7	C7	C4	C6	C4	C6	C7	C7	C7	C7	C7	C4	C6	C7	C7	C4	C7	C7	C7	C7	C7	C4	C7	C7	C7	C7	C7	C7	C7	C7	C7	C7	C7	C7	C7	C7	C4	C7	C7	C7	C7	C7	C7	C4	C7	C7	C7
G	T1_Rj_L_33	C7	C7	C7	C6	C7	C6	C7	C7	C7	C7	C7	C7	C6	C7	C7	C7	C7	C7	C7	C7	C7	C7	C7	C7	C7	C7	C7	C7	C7	C7	C7	C7	C7	C7	C7	C7	C7	C6	C7	C7	C7	C7	C7	C7	C7	C7	C7	C7
G	T1_Rj_L_34	C3	C7	C7	C7	C7	C7	C7	C7	C7	C7	C7	C7	C7	C7	C7	C7	C7	C7	C7	C7	C7	C7	C7	C7	C7	C7	C7	C7	C7	C7	C7	C7	C7	C7	C7	C7	C7	C7	C7	C7	C7	C7	C7	C7	C7	C7	C7	C7
G	T1_Rj_L_36	C3	C7	C7	C7	C7	C7	C7	C7	C7	C7	C7	C7	C7	C7	C7	C7	C7	C7	C7	C7	C7	C7	C7	C7	C7	C7	C7	C7	C7	C7	C7	C7	C7	C7	C7	C7	C7	C7	C7	C7	C7	C7	C7	C7	C7	C7	C7	C7
G	T1_Rj_L_42	C3	C7	C7	C7	C7	C7	C7	C7	C7	C7	C7	C7	C7	C7	C7	C7	C7	C7	C7	C7	C7	C7	C7	C7	C7	C7	C7	C7	C7	C7	C7	C7	C7	C7	C7	C7	C7	C7	C7	C7	C7	C7	C7	C7	C7	C7	C7	C7
G	T1_Rj_L_44	C7	C7	C7	C6	C7	C6	C7	C7	C7	C7	C7	C7	C6	C7	C7	C7	C7	C7	C7	C7	C7	C7	C7	C7	C7	C7	C7	C7	C7	C7	C7	C7	C7	C7	C7	C7	C7	C6	C7	C7	C7	C7	C7	C7	C7	C7	C7	C7
Showing 1 to 15 of 68 entries, 101 total columns
[truncated: 59 more columns]

## Sheet: Rj_T2
MiceID	Cluster	Y.OTUID	clusters	clusters	clusters	clusters	clusters	clusters	clusters	clusters	clusters	clusters	clusters	clusters	clusters	clusters	clusters	clusters	clusters	clusters	clusters	clusters	clusters	clusters	clusters	clusters	clusters	clusters	clusters	clusters	clusters	clusters
			1	2	3	4	5	6	7	8	9	10	11	12	13	14	15	16	17	18	19	20	21	22	23	24	25	26	27	28	29	30	A	B	C	D
T2_Rj_L_17	A	NXT040_CL_050	C1	C1	C1	C1	C1	C1	C1	C1	C1	C1	C1	C1	C1	C1	C1	C1	C1	C1	C1	C1	C1	C1	C1	C1	C1	C1	C1	C1	C1	C1	30	0	0	0
T2_Rj_L_33	A	NXT040_CL_055	C1	C1	C1	C1	C1	C1	C1	C1	C1	C1	C1	C1	C1	C1	C1	C1	C1	C1	C1	C1	C1	C1	C1	C1	C1	C1	C1	C1	C1	C1	30	0	0	0
T2_Rj_C_32	A	NXT040_CL_057	C1	C1	C1	C1	C1	C1	C1	C1	C1	C1	C1	C1	C1	C1	C1	C1	C1	C1	C1	C1	C1	C1	C1	C1	C1	C1	C1	C1	C1	C1	30	0	0	0
T2_Rj_C_16	A	NXT040_CL_063	C1	C1	C1	C1	C1	C1	C1	C1	C1	C1	C1	C1	C1	C1	C1	C1	C1	C1	C1	C1	C1	C1	C1	C1	C1	C1	C1	C1	C1	C1	30	0	0	0
T2_Rj_C_31	A	NXT040_CL_069	C1	C1	C1	C1	C1	C1	C1	C1	C1	C1	C1	C1	C1	C1	C1	C1	C1	C1	C1	C1	C1	C1	C1	C1	C1	C1	C1	C1	C1	C1	30	0	0	0
T2_Rj_C_40	A	NXT040_CL_071	C1	C1	C1	C1	C1	C1	C1	C1	C1	C1	C1	C1	C1	C1	C1	C1	C1	C1	C1	C1	C1	C1	C1	C1	C1	C1	C1	C1	C1	C1	30	0	0	0
T2_Rj_L_37	A	NXT040_CL_073	C1	C1	C1	C1	C1	C1	C1	C1	C1	C1	C1	C1	C1	C1	C1	C1	C1	C1	C1	C1	C1	C1	C1	C1	C1	C1	C1	C1	C1	C1	30	0	0	0
T2_Rj_C_7	A	NXT040_CL_074	C1	C1	C1	C1	C1	C1	C1	C1	C1	C1	C1	C1	C1	C1	C1	C1	C1	C1	C1	C1	C1	C1	C1	C1	C1	C1	C1	C1	C1	C1	30	0	0	0
T2_Rj_L_27	A	NXT040_CL_076	C1	C1	C1	C1	C1	C1	C1	C1	C1	C1	C1	C1	C1	C1	C1	C1	C1	C1	C1	C1	C1	C1	C1	C1	C1	C1	C1	C1	C1	C1	30	0	0	0
T2_Rj_C_30	A	NXT040_CL_078	C1	C1	C1	C1	C1	C1	C1	C1	C1	C1	C1	C1	C1	C1	C1	C1	C1	C1	C1	C1	C1	C1	C1	C1	C1	C1	C1	C1	C1	C1	30	0	0	0
T2_Rj_C_46	A	NXT040_CL_079	C1	C1	C1	C1	C1	C1	C1	C1	C1	C1	C1	C1	C1	C1	C1	C1	C1	C1	C1	C1	C1	C1	C1	C1	C1	C1	C1	C1	C1	C1	30	0	0	0
T2_Rj_C_24	B	NXT040_CL_047	C2	C2	C2	C2	C2	C2	C2	C2	C2	C2	C2	C2	C2	C2	C2	C2	C2	C2	C2	C2	C2	C2	C2	C2	C2	C2	C2	C2	C2	C2	0	30	0	0
T2_Rj_L_12	B	NXT040_CL_051	C2	C2	C2	C2	C2	C2	C2	C2	C2	C2	C2	C2	C2	C2	C2	C2	C2	C2	C2	C2	C2	C2	C2	C2	C2	C2	C2	C2	C2	C2	0	30	0	0
T2_Rj_L_10	B	NXT040_CL_059	C2	C2	C2	C2	C2	C2	C2	C2	C2	C2	C2	C2	C2	C2	C2	C2	C2	C2	C2	C2	C2	C2	C2	C2	C2	C2	C2	C2	C2	C2	0	30	0	0
T2_Rj_L_9	B	NXT040_CL_062	C2	C2	C2	C2	C2	C2	C2	C2	C2	C2	C2	C2	C2	C2	C2	C2	C2	C2	C2	C2	C2	C2	C2	C2	C2	C2	C2	C2	C2	C2	0	30	0	0
T2_Rj_L_11	B	NXT040_CL_068	C2	C2	C2	C2	C2	C2	C2	C2	C2	C2	C2	C2	C2	C2	C2	C2	C2	C2	C2	C2	C2	C2	C2	C2	C2	C2	C2	C2	C2	C2	0	30	0	0
T2_Rj_L_4	C	NXT040_CL_054	C3	C3	C3	C3	C3	C3	C3	C3	C3	C3	C3	C3	C3	C3	C3	C3	C3	C3	C3	C3	C3	C3	C3	C3	C3	C3	C3	C3	C3	C3	0	0	30	0
T2_Rj_L_3	C	NXT040_CL_061	C3	C3	C3	C3	C3	C3	C3	C3	C3	C3	C3	C3	C3	C3	C3	C3	C3	C3	C3	C3	C3	C3	C3	C3	C3	C3	C3	C3	C3	C3	0	0	30	0
T2_Rj_L_20	C	NXT040_CL_070	C3	C3	C3	C3	C3	C3	C3	C3	C3	C3	C3	C3	C3	C3	C3	C3	C3	C3	C3	C3	C3	C3	C3	C3	C3	C3	C3	C3	C3	C3	0	0	30	0
T2_Rj_C_22	C	NXT040_CL_075	C3	C3	C3	C3	C3	C3	C3	C3	C3	C3	C3	C3	C3	C3	C3	C3	C3	C3	C3	C3	C3	C3	C3	C3	C3	C3	C3	C3	C3	C3	0	0	30	0
T2_Rj_L_36	D	NXT040_CL_052	C4	C4	C4	C4	C4	C4	C4	C4	C4	C4	C4	C4	C4	C4	C4	C4	C4	C4	C4	C4	C4	C4	C4	C4	C4	C4	C4	C4	C4	C4	0	0	0	30
T2_Rj_C_8	D	NXT040_CL_060	C4	C4	C4	C4	C4	C4	C4	C4	C4	C4	C4	C4	C4	C4	C4	C4	C4	C4	C4	C4	C4	C4	C4	C4	C4	C4	C4	C4	C4	C4	0	0	0	30
T2_Rj_C_5	D	NXT040_CL_066	C4	C4	C4	C4	C4	C4	C4	C4	C4	C4	C4	C4	C4	C4	C4	C4	C4	C4	C4	C4	C4	C4	C4	C4	C4	C4	C4	C4	C4	C4	0	0	0	30
T2_Rj_L_43	D	NXT040_CL_067	C4	C4	C4	C4	C4	C4	C4	C4	C4	C4	C4	C4	C4	C4	C4	C4	C4	C4	C4	C4	C4	C4	C4	C4	C4	C4	C4	C4	C4	C4	0	0	0	30
T2_Rj_C_29	D	NXT040_CL_077	C4	C4	C4	C4	C4	C4	C4	C4	C4	C4	C4	C4	C4	C4	C4	C4	C4	C4	C4	C4	C4	C4	C4	C4	C4	C4	C4	C4	C4	C4	0	0	0	30

## Sheet: Tac_T2
		Y.OTUID	clusters	clusters	clusters	clusters	clusters	clusters	clusters	clusters	clusters	clusters	clusters	clusters	clusters	clusters	clusters	clusters	clusters	clusters	clusters	clusters	clusters	clusters	clusters	clusters	clusters	clusters	clusters	clusters	clusters	clusters	clusters	clusters	clusters	clusters	clusters	clusters	clusters	clusters	clusters	clusters	clusters	clusters	clusters	clusters	clusters	clusters	clusters
Mouse ID			1	2	3	4	5	6	7	8	9	10	11	12	13	14	15	16	17	18	19	20	21	22	23	24	25	26	27	28	29	30	31	32	33	34	35	36	37	38	39	40	41	42	43	44	45	46	47
3	A	T2_Tac_C_3	C1	C1	C1	C1	C1	C1	C1	C1	C1	C2	C1	C1	C1	C1	C1	C1	C1	C1	C1	C1	C2	C1	C1	C1	C1	C1	C1	C1	C1	C1	C1	C1	C1	C1	C1	C1	C1	C1	C1	C1	C1	C1	C2	C1	C1	C1	C1
4	A	T2_Tac_C_4	C1	C2	C2	C1	C1	C2	C2	C2	C2	C2	C1	C1	C2	C2	C2	C2	C2	C2	C1	C2	C2	C2	C1	C2	C2	C2	C2	C2	C1	C2	C1	C1	C1	C2	C2	C1	C2	C2	C2	C1	C1	C1	C2	C1	C1	C3	C2
5	A	T2_Tac_L_5	C1	C1	C1	C1	C1	C1	C1	C1	C1	C1	C1	C1	C1	C1	C1	C1	C1	C1	C1	C1	C1	C1	C1	C1	C1	C1	C1	C1	C1	C1	C1	C1	C1	C1	C1	C1	C1	C1	C1	C1	C1	C1	C1	C1	C1	C1	C1
6	A	T2_Tac_L_6	C1	C1	C1	C1	C1	C1	C1	C1	C1	C1	C1	C1	C1	C1	C1	C1	C1	C1	C1	C1	C1	C1	C1	C1	C1	C1	C1	C1	C1	C1	C1	C1	C1	C1	C1	C1	C1	C1	C1	C1	C1	C1	C1	C1	C1	C1	C1
7	A	T2_Tac_C_7	C1	C1	C1	C1	C1	C1	C1	C1	C1	C1	C1	C1	C1	C1	C1	C1	C1	C1	C1	C1	C1	C1	C1	C1	C1	C1	C1	C1	C1	C1	C1	C1	C1	C1	C1	C1	C1	C1	C1	C1	C1	C1	C1	C1	C1	C1	C1
10	A	T2_Tac_L_10	C1	C1	C1	C1	C1	C1	C1	C1	C1	C2	C1	C1	C1	C1	C1	C1	C1	C1	C1	C1	C2	C1	C1	C1	C1	C1	C1	C1	C1	C1	C1	C1	C1	C1	C1	C1	C1	C1	C1	C1	C1	C1	C2	C1	C1	C1	C1
31	A	T2_Tac_L_31	C1	C1	C1	C1	C1	C1	C1	C1	C1	C1	C1	C1	C1	C1	C1	C1	C1	C1	C1	C1	C1	C1	C1	C1	C1	C1	C1	C1	C1	C1	C1	C1	C1	C1	C1	C1	C1	C1	C1	C1	C1	C1	C1	C1	C1	C1	C1
32	A	T2_Tac_L_32	C1	C1	C1	C1	C1	C1	C1	C1	C1	C1	C1	C1	C1	C1	C1	C1	C1	C1	C1	C1	C1	C1	C1	C1	C1	C1	C1	C1	C1	C1	C1	C1	C1	C1	C1	C1	C1	C1	C1	C1	C1	C1	C1	C1	C1	C1	C1
33	A	T2_Tac_C_33	C1	C1	C1	C1	C1	C1	C1	C1	C1	C1	C1	C1	C1	C1	C1	C1	C1	C1	C1	C1	C1	C1	C1	C1	C1	C1	C1	C1	C1	C1	C1	C1	C1	C1	C1	C1	C1	C1	C1	C1	C1	C1	C1	C1	C1	C1	C1
34	A	T2_Tac_C_34	C1	C1	C1	C1	C1	C1	C1	C1	C1	C2	C1	C1	C1	C1	C1	C1	C1	C1	C1	C1	C2	C1	C1	C1	C1	C1	C1	C1	C1	C1	C1	C1	C1	C1	C1	C1	C1	C1	C1	C1	C1	C1	C2	C1	C1	C1	C1
25	A	T2_Tac_L_25	C1	C1	C1	C1	C1	C1	C1	C1	C1	C1	C1	C1	C1	C1	C1	C1	C1	C1	C1	C1	C1	C1	C1	C1	C1	C1	C1	C1	C1	C1	C1	C1	C1	C1	C1	C1	C1	C1	C1	C1	C1	C1	C1	C1	C1	C1	C1
38	A	T2_Tac_C_38	C1	C1	C1	C1	C1	C1	C1	C1	C1	C2	C1	C1	C1	C1	C1	C1	C1	C1	C1	C1	C1	C1	C1	C1	C1	C1	C1	C1	C1	C1	C1	C1	C1	C1	C1	C1	C1	C1	C1	C1	C1	C1	C2	C1	C1	C1	C1
41	A	T2_Tac_C_41	C1	C1	C1	C1	C1	C1	C1	C1	C1	C1	C1	C1	C1	C1	C1	C1	C1	C1	C1	C1	C1	C1	C1	C1	C1	C1	C1	C1	C1	C1	C1	C1	C1	C1	C1	C1	C1	C1	C1	C1	C1	C1	C1	C1	C1	C1	C1
44	A	T2_Tac_C_44	C1	C1	C1	C1	C1	C1	C1	C1	C1	C1	C1	C1	C1	C1	C1	C1	C1	C1	C1	C1	C1	C1	C1	C1	C1	C1	C1	C1	C1	C1	C1	C1	C1	C1	C1	C1	C1	C1	C1	C1	C1	C1	C1	C1	C1	C1	C1
47	A	T2_Tac_L_47	C1	C1	C1	C1	C1	C1	C1	C1	C1	C1	C1	C1	C1	C1	C1	C1	C1	C1	C1	C1	C1	C1	C1	C1	C1	C1	C1	C1	C1	C1	C1	C1	C1	C1	C1	C1	C1	C1	C1	C1	C1	C1	C1	C1	C1	C1	C1
13	A	T2_Tac_L_13	C1	C1	C1	C1	C1	C1	C1	C1	C1	C1	C1	C1	C1	C1	C1	C1	C1	C1	C1	C1	C1	C1	C1	C1	C1	C1	C1	C1	C1	C1	C1	C1	C1	C1	C1	C1	C1	C1	C1	C1	C1	C1	C1	C1	C1	C1	C1
17	B	T2_Tac_C_17	C2	C2	C2	C2	C2	C2	C2	C2	C2	C3	C2	C2	C2	C2	C2	C2	C2	C2	C2	C2	C3	C2	C2	C2	C2	C2	C2	C2	C2	C2	C2	C2	C2	C2	C2	C2	C2	C2	C2	C2	C2	C2	C3	C2	C2	C3	C2
2	B	T2_Tac_C_2	C1	C2	C2	C2	C2	C2	C2	C2	C2	C2	C2	C2	C2	C2	C2	C2	C2	C2	C2	C2	C2	C2	C2	C2	C2	C2	C2	C2	C2	C2	C2	C2	C2	C2	C2	C2	C2	C2	C2	C2	C2	C2	C2	C1	C2	C3	C2
19	B	T2_Tac_C_19	C2	C2	C2	C2	C2	C2	C2	C2	C2	C3	C2	C2	C2	C2	C2	C2	C2	C2	C2	C2	C3	C2	C2	C2	C2	C2	C2	C2	C2	C2	C2	C2	C2	C2	C2	C2	C2	C2	C2	C2	C2	C2	C3	C2	C2	C3	C2
20	B	T2_Tac_C_20	C2	C2	C2	C2	C2	C2	C2	C2	C2	C3	C2	C2	C2	C2	C2	C2	C2	C2	C2	C2	C3	C2	C2	C2	C2	C2	C2	C2	C2	C2	C2	C2	C2	C2	C2	C2	C2	C2	C2	C2	C2	C2	C3	C2	C2	C3	C2
23	B	T2_Tac_C_23	C2	C2	C3	C2	C2	C2	C2	C2	C3	C3	C2	C2	C2	C2	C2	C2	C3	C3	C2	C2	C3	C2	C2	C3	C3	C3	C2	C2	C2	C2	C2	C2	C2	C3	C2	C2	C2	C2	C2	C2	C2	C2	C3	C2	C2	C3	C3
39	B	T2_Tac_L_39	C2	C2	C2	C2	C2	C2	C2	C2	C2	C3	C2	C2	C2	C2	C2	C2	C2	C2	C2	C2	C3	C2	C2	C2	C2	C2	C2	C2	C2	C2	C2	C2	C2	C2	C2	C2	C2	C2	C2	C2	C2	C2	C3	C2	C2	C3	C2
18	C	T2_Tac_C_18	C3	C3	C3	C3	C3	C3	C3	C3	C3	C3	C3	C3	C3	C3	C3	C3	C3	C3	C3	C3	C3	C3	C3	C3	C3	C3	C3	C3	C3	C3	C3	C3	C3	C3	C3	C3	C3	C3	C3	C3	C3	C3	C3	C3	C3	C3	C3
14	C	T2_Tac_L_14	C3	C3	C3	C3	C3	C3	C3	C3	C3	C3	C3	C3	C3	C3	C3	C3	C3	C3	C3	C3	C3	C3	C3	C3	C3	C3	C3	C3	C3	C3	C3	C3	C3	C3	C3	C3	C3	C3	C3	C3	C3	C3	C3	C3	C3	C3	C3
16	C	T2_Tac_L_16	C2	C3	C3	C2	C3	C3	C3	C3	C3	C3	C2	C2	C2	C3	C2	C3	C3	C3	C2	C3	C3	C3	C3	C3	C3	C3	C3	C3	C3	C3	C3	C3	C2	C3	C3	C3	C2	C3	C3	C2	C3	C3	C3	C3	C3	C3	C3
29	C	T2_Tac_L_29	C3	C3	C3	C3	C3	C3	C3	C3	C3	C3	C3	C3	C3	C3	C3	C3	C3	C3	C3	C3	C3	C3	C3	C3	C3	C3	C3	C3	C3	C3	C3	C3	C3	C3	C3	C3	C3	C3	C3	C3	C3	C3	C3	C3	C3	C3	C3
30	C	T2_Tac_L_30	C3	C3	C3	C3	C3	C3	C3	C3	C3	C3	C3	C3	C3	C3	C3	C3	C3	C3	C3	C3	C3	C3	C3	C3	C3	C3	C3	C3	C3	C3	C3	C3	C3	C3	C3	C3	C3	C3	C3	C3	C3	C3	C3	C3	C3	C3	C3
35	C	T2_Tac_C_35	C3	C3	C3	C3	C3	C3	C3	C3	C3	C3	C3	C3	C3	C3	C3	C3	C3	C3	C3	C3	C3	C3	C3	C3	C3	C3	C3	C3	C3	C3	C3	C3	C3	C3	C3	C3	C3	C3	C3	C3	C3	C3	C3	C3	C3	C2	C3
46	C	T2_Tac_L_46	C3	C3	C3	C3	C3	C3	C3	C3	C3	C3	C3	C3	C3	C3	C3	C3	C3	C3	C3	C3	C3	C3	C3	C3	C3	C3	C3	C3	C3	C3	C3	C3	C3	C3	C3	C3	C3	C3	C3	C3	C3	C3	C3	C3	C3	C2	C3
48	C	T2_Tac_L_48	C3	C3	C3	C3	C3	C3	C3	C3	C3	C3	C3	C3	C3	C3	C3	C3	C3	C3	C3	C3	C3	C3	C3	C3	C3	C3	C3	C3	C3	C3	C3	C3	C3	C3	C3	C3	C3	C3	C3	C3	C3	C3	C3	C3	C3	C2	C3
42	C	T2_Tac_L_42	C2	C3	C3	C2	C2	C3	C3	C3	C3	C3	C2	C2	C2	C3	C2	C3	C3	C3	C2	C3	C3	C3	C2	C3	C3	C3	C3	C3	C2	C3	C3	C3	C2	C3	C3	C2	C2	C3	C3	C2	C2	C2	C3	C3	C3	C3	C3
[truncated: 56 more columns]

## Sheet: both_T2
		clusters	clusters	clusters	clusters	clusters	clusters	clusters	clusters	clusters	clusters	clusters	clusters	clusters	clusters	clusters	clusters	clusters	clusters	clusters	clusters	clusters	clusters	clusters	clusters	clusters	clusters	clusters	clusters	clusters	clusters	clusters	clusters	clusters	clusters	clusters	clusters	clusters	clusters	clusters	clusters	clusters	clusters	clusters	clusters	clusters	clusters	clusters	clusters
MouseID	Cluster	1	2	3	4	5	6	7	8	9	10	11	12	13	14	15	16	17	18	19	20	21	22	23	24	25	26	27	28	29	30	31	32	33	34	35	36	37	38	39	40	41	42	43	44	45	46	47	48
T2_Tac_C_3	A	C1	C1	C1	C1	C1	C1	C1	C1	C1	C1	C1	C1	C1	C1	C1	C1	C1	C1	C1	C1	C1	C1	C1	C1	C3	C3	C1	C1	C1	C1	C1	C1	C1	C1	C1	C1	C1	C1	C1	C1	C1	C1	C1	C1	C1	C1	C1	C1
T2_Tac_C_4	A	C2	C1	C2	C2	C1	C2	C1	C1	C2	C2	C1	C2	C2	C1	C2	C2	C1	C2	C1	C1	C1	C1	C1	C1	C3	C3	C2	C1	C2	C2	C1	C2	C2	C1	C1	C2	C1	C1	C1	C1	C1	C1	C1	C2	C1	C1	C1	C1
T2_Tac_L_5	A	C1	C1	C1	C1	C1	C1	C1	C1	C1	C1	C1	C1	C1	C1	C1	C1	C1	C1	C1	C1	C1	C1	C1	C1	C1	C1	C1	C1	C1	C1	C1	C1	C1	C1	C1	C1	C1	C1	C1	C1	C1	C1	C1	C1	C1	C1	C1	C1
T2_Tac_L_6	A	C1	C1	C1	C1	C1	C1	C1	C1	C1	C1	C1	C1	C1	C1	C1	C1	C1	C1	C1	C1	C1	C1	C1	C1	C1	C1	C1	C1	C1	C1	C1	C1	C1	C1	C1	C1	C1	C1	C1	C1	C1	C1	C1	C1	C1	C1	C1	C1
T2_Tac_C_7	A	C1	C1	C1	C1	C1	C1	C1	C1	C1	C1	C1	C1	C1	C1	C1	C1	C1	C1	C1	C1	C1	C1	C1	C1	C1	C1	C1	C1	C1	C1	C1	C1	C1	C1	C1	C1	C1	C1	C1	C1	C1	C1	C1	C1	C1	C1	C1	C1
T2_Tac_L_10	A	C1	C1	C1	C1	C1	C1	C1	C1	C1	C1	C1	C1	C1	C1	C1	C1	C1	C1	C1	C1	C1	C1	C1	C1	C3	C3	C1	C1	C1	C1	C1	C1	C1	C1	C1	C1	C1	C1	C1	C1	C1	C1	C1	C1	C1	C1	C1	C1
T2_Tac_L_13	A	C1	C1	C1	C1	C1	C1	C1	C1	C1	C1	C1	C1	C1	C1	C1	C1	C1	C1	C1	C1	C1	C1	C1	C1	C1	C1	C1	C1	C1	C1	C1	C1	C1	C1	C1	C1	C1	C1	C1	C1	C1	C1	C1	C1	C1	C1	C1	C1
T2_Tac_L_25	A	C1	C1	C1	C1	C1	C1	C1	C1	C1	C1	C1	C1	C1	C1	C1	C1	C1	C1	C1	C1	C1	C1	C1	C1	C1	C1	C1	C1	C1	C1	C1	C1	C1	C1	C1	C1	C1	C1	C1	C1	C1	C1	C1	C1	C1	C1	C1	C1
T2_Tac_L_31	A	C1	C1	C1	C1	C1	C1	C1	C1	C1	C1	C1	C1	C1	C1	C1	C1	C1	C1	C1	C1	C1	C1	C1	C1	C1	C1	C1	C1	C1	C1	C1	C1	C1	C1	C1	C1	C1	C1	C1	C1	C1	C1	C1	C1	C1	C1	C1	C1
T2_Tac_L_32	A	C1	C1	C1	C1	C1	C1	C1	C1	C1	C1	C1	C1	C1	C1	C1	C1	C1	C1	C1	C1	C1	C1	C1	C1	C1	C1	C1	C1	C1	C1	C1	C1	C1	C1	C1	C1	C1	C1	C1	C1	C1	C1	C1	C1	C1	C1	C1	C1
T2_Tac_C_33	A	C1	C1	C1	C1	C1	C1	C1	C1	C1	C1	C1	C1	C1	C1	C1	C1	C1	C1	C1	C1	C1	C1	C1	C1	C1	C1	C1	C1	C1	C1	C1	C1	C1	C1	C1	C1	C1	C1	C1	C1	C1	C1	C1	C1	C1	C1	C1	C1
T2_Tac_C_34	A	C1	C1	C1	C1	C1	C1	C1	C1	C1	C1	C1	C1	C1	C1	C1	C1	C1	C1	C1	C1	C1	C1	C1	C1	C3	C3	C1	C1	C1	C1	C1	C1	C1	C1	C1	C1	C1	C1	C1	C1	C1	C1	C1	C1	C1	C1	C1	C1
T2_Tac_C_38	A	C1	C1	C1	C1	C1	C1	C1	C1	C1	C1	C1	C1	C1	C1	C1	C1	C1	C1	C1	C1	C1	C1	C1	C1	C3	C3	C1	C1	C1	C1	C1	C1	C1	C1	C1	C1	C1	C1	C1	C1	C1	C1	C1	C1	C1	C1	C1	C1
T2_Tac_C_41	A	C1	C1	C1	C1	C1	C1	C1	C1	C1	C1	C1	C1	C1	C1	C1	C1	C1	C1	C1	C1	C1	C1	C1	C1	C1	C1	C1	C1	C1	C1	C1	C1	C1	C1	C1	C1	C1	C1	C1	C1	C1	C1	C1	C1	C1	C1	C1	C1
T2_Tac_C_44	A	C1	C1	C1	C1	C1	C1	C1	C1	C1	C1	C1	C1	C1	C1	C1	C1	C1	C1	C1	C1	C1	C1	C1	C1	C1	C1	C1	C1	C1	C1	C1	C1	C1	C1	C1	C1	C1	C1	C1	C1	C1	C1	C1	C1	C1	C1	C1	C1
T2_Tac_L_47	A	C1	C1	C1	C1	C1	C1	C1	C1	C1	C1	C1	C1	C1	C1	C1	C1	C1	C1	C1	C1	C1	C1	C1	C1	C1	C1	C1	C1	C1	C1	C1	C1	C1	C1	C1	C1	C1	C1	C1	C1	C1	C1	C1	C1	C1	C1	C1	C1
T2_Tac_C_2	B	C2	C2	C2	C2	C2	C2	C1	C2	C2	C2	C1	C2	C2	C1	C2	C2	C1	C2	C2	C1	C1	C1	C2	C2	C3	C3	C2	C1	C2	C2	C2	C2	C2	C2	C1	C2	C1	C1	C2	C1	C1	C2	C1	C2	C2	C1	C2	C2
T2_Tac_C_17	B	C2	C2	C2	C2	C2	C2	C2	C2	C2	C2	C2	C2	C2	C2	C2	C2	C2	C2	C2	C2	C2	C2	C2	C2	C2	C2	C2	C2	C2	C2	C2	C2	C2	C2	C2	C2	C2	C2	C2	C2	C2	C2	C2	C2	C2	C2	C2	C2
T2_Tac_C_19	B	C2	C2	C2	C2	C2	C2	C2	C2	C2	C2	C2	C2	C2	C2	C2	C2	C2	C2	C2	C2	C2	C2	C2	C2	C2	C2	C2	C2	C2	C2	C2	C2	C2	C2	C2	C2	C2	C2	C2	C2	C2	C2	C2	C2	C2	C2	C2	C2
T2_Tac_C_20	B	C2	C2	C2	C2	C2	C2	C2	C2	C2	C2	C2	C2	C2	C2	C2	C2	C2	C2	C2	C2	C2	C2	C2	C2	C2	C2	C2	C2	C2	C2	C2	C2	C2	C2	C2	C2	C2	C2	C2	C2	C2	C2	C2	C2	C2	C2	C2	C2
T2_Tac_C_23	B	C2	C2	C2	C3	C2	C2	C2	C2	C2	C2	C2	C2	C2	C2	C2	C2	C2	C2	C2	C2	C2	C2	C2	C2	C2	C2	C2	C2	C2	C2	C2	C3	C2	C2	C2	C2	C2	C2	C2	C2	C2	C2	C2	C2	C2	C2	C2	C2
T2_Tac_L_39	B	C2	C2	C2	C2	C2	C2	C2	C2	C2	C2	C2	C2	C2	C2	C2	C2	C2	C2	C2	C2	C2	C2	C2	C2	C2	C2	C2	C2	C2	C2	C2	C2	C2	C2	C2	C2	C2	C2	C2	C2	C2	C2	C2	C2	C2	C2	C2	C2
T2_Tac_L_14	C	C3	C3	C3	C3	C3	C3	C3	C3	C3	C3	C3	C3	C3	C2	C3	C3	C3	C3	C3	C2	C3	C2	C3	C3	C2	C2	C3	C3	C3	C3	C3	C3	C3	C3	C3	C3	C2	C3	C3	C3	C3	C3	C2	C3	C3	C3	C3	C3
T2_Tac_L_16	C	C3	C2	C3	C3	C3	C3	C3	C2	C3	C2	C3	C3	C3	C2	C3	C3	C3	C3	C2	C2	C2	C2	C2	C2	C2	C2	C2	C3	C3	C3	C2	C3	C3	C2	C3	C2	C2	C3	C2	C3	C3	C2	C2	C3	C2	C3	C2	C2
T2_Tac_C_18	C	C3	C3	C3	C3	C3	C3	C3	C3	C3	C3	C3	C3	C3	C2	C3	C3	C3	C3	C3	C2	C3	C2	C3	C3	C2	C2	C3	C3	C3	C3	C3	C3	C3	C3	C3	C3	C2	C3	C3	C3	C3	C3	C2	C3	C3	C3	C3	C3
T2_Tac_L_29	C	C3	C3	C3	C3	C3	C3	C3	C3	C3	C3	C3	C3	C3	C2	C3	C3	C3	C3	C3	C2	C3	C2	C3	C3	C2	C2	C3	C3	C3	C3	C3	C3	C3	C3	C3	C3	C2	C3	C3	C3	C3	C3	C2	C3	C3	C3	C3	C3
T2_Tac_L_30	C	C3	C3	C3	C3	C3	C3	C3	C3	C3	C3	C3	C3	C3	C2	C3	C3	C3	C3	C3	C2	C3	C2	C3	C3	C2	C2	C3	C3	C3	C3	C3	C3	C3	C3	C3	C3	C2	C3	C3	C3	C3	C3	C2	C3	C3	C3	C3	C3
T2_Tac_C_35	C	C3	C3	C3	C3	C3	C3	C3	C3	C3	C3	C3	C3	C3	C3	C3	C3	C3	C3	C3	C3	C3	C3	C3	C3	C2	C2	C3	C3	C3	C3	C3	C3	C3	C3	C3	C3	C3	C3	C3	C3	C3	C3	C3	C3	C3	C3	C3	C3
T2_Tac_L_42	C	C3	C2	C3	C3	C2	C3	C3	C2	C3	C2	C3	C3	C3	C2	C3	C3	C3	C3	C2	C2	C2	C2	C2	C2	C2	C2	C2	C3	C3	C3	C2	C3	C3	C2	C3	C2	C2	C3	C2	C3	C3	C2	C2	C3	C2	C3	C2	C2
T2_Tac_L_46	C	C3	C3	C3	C3	C3	C3	C3	C3	C3	C3	C3	C3	C3	C3	C3	C3	C3	C3	C3	C3	C3	C3	C3	C3	C2	C2	C3	C3	C3	C3	C3	C3	C3	C3	C3	C3	C3	C3	C3	C3	C3	C3	C3	C3	C3	C3	C3	C3
T2_Tac_L_48	C	C3	C3	C3	C3	C3	C3	C3	C3	C3	C3	C3	C3	C3	C3	C3	C3	C3	C3	C3	C3	C3	C3	C3	C3	C2	C2	C3	C3	C3	C3	C3	C3	C3	C3	C3	C3	C3	C3	C3	C3	C3	C3	C3	C3	C3	C3	C3	C3
T2_Rj_L_17	D	C4	C4	C4	C4	C4	C4	C4	C4	C4	C4	C4	C4	C4	C4	C4	C4	C4	C4	C4	C4	C4	C4	C4	C4	C4	C4	C4	C4	C4	C4	C4	C4	C4	C4	C4	C4	C4	C4	C4	C4	C4	C4	C4	C4	C4	C4	C4	C4
T2_Rj_L_33	D	C4	C4	C4	C4	C4	C4	C4	C4	C4	C4	C4	C4	C4	C4	C4	C4	C4	C4	C4	C4	C4	C4	C4	C4	C4	C4	C4	C4	C4	C4	C4	C4	C4	C4	C4	C4	C4	C4	C4	C4	C4	C4	C4	C4	C4	C4	C4	C4
T2_Rj_C_32	D	C4	C4	C4	C4	C4	C4	C4	C4	C4	C4	C4	C4	C4	C4	C4	C4	C4	C4	C4	C4	C4	C4	C4	C4	C4	C4	C4	C4	C4	C4	C4	C4	C4	C4	C4	C4	C4	C4	C4	C4	C4	C4	C4	C4	C4	C4	C4	C4
T2_Rj_C_16	D	C4	C4	C4	C4	C4	C4	C4	C4	C4	C4	C4	C4	C4	C4	C4	C4	C4	C4	C4	C4	C4	C4	C4	C4	C4	C4	C4	C4	C4	C4	C4	C4	C4	C4	C4	C4	C4	C4	C4	C4	C4	C4	C4	C4	C4	C4	C4	C4
T2_Rj_C_31	D	C4	C4	C4	C4	C4	C4	C4	C4	C4	C4	C4	C4	C4	C4	C4	C4	C4	C4	C4	C4	C4	C4	C4	C4	C4	C4	C4	C4	C4	C4	C4	C4	C4	C4	C4	C4	C4	C4	C4	C4	C4	C4	C4	C4	C4	C4	C4	C4
T2_Rj_C_40	D	C4	C4	C4	C4	C4	C4	C4	C4	C4	C4	C4	C4	C4	C4	C4	C4	C4	C4	C4	C4	C4	C4	C4	C4	C4	C4	C4	C4	C4	C4	C4	C4	C4	C4	C4	C4	C4	C4	C4	C4	C4	C4	C4	C4	C4	C4	C4	C4
T2_Rj_L_37	D	C4	C4	C4	C4	C4	C4	C4	C4	C4	C4	C4	C4	C4	C4	C4	C4	C4	C4	C4	C4	C4	C4	C4	C4	C4	C4	C4	C4	C4	C4	C4	C4	C4	C4	C4	C4	C4	C4	C4	C4	C4	C4	C4	C4	C4	C4	C4	C4
T2_Rj_C_7	D	C4	C4	C4	C4	C4	C4	C4	C4	C4	C4	C4	C4	C4	C4	C4	C4	C4	C4	C4	C4	C4	C4	C4	C4	C4	C4	C4	C4	C4	C4	C4	C4	C4	C4	C4	C4	C4	C4	C4	C4	C4	C4	C4	C4	C4	C4	C4	C4
T2_Rj_L_27	D	C4	C4	C4	C4	C4	C4	C4	C4	C4	C4	C4	C4	C4	C4	C4	C4	C4	C4	C4	C4	C4	C4	C4	C4	C4	C4	C4	C4	C4	C4	C4	C4	C4	C4	C4	C4	C4	C4	C4	C4	C4	C4	C4	C4	C4	C4	C4	C4
T2_Rj_C_30	D	C4	C4	C4	C4	C4	C4	C4	C4	C4	C4	C4	C4	C4	C4	C4	C4	C4	C4	C4	C4	C4	C4	C4	C4	C4	C4	C4	C4	C4	C4	C4	C4	C4	C4	C4	C4	C4	C4	C4	C4	C4	C4	C4	C4	C4	C4	C4	C4
T2_Rj_C_46	D	C4	C4	C4	C4	C4	C4	C4	C4	C4	C4	C4	C4	C4	C4	C4	C4	C4	C4	C4	C4	C4	C4	C4	C4	C4	C4	C4	C4	C4	C4	C4	C4	C4	C4	C4	C4	C4	C4	C4	C4	C4	C4	C4	C4	C4	C4	C4	C4
T2_Rj_C_24	E	C5	C5	C5	C5	C5	C5	C5	C5	C5	C5	C5	C5	C5	C5	C5	C5	C5	C5	C5	C5	C5	C5	C5	C5	C5	C5	C5	C5	C5	C5	C5	C5	C5	C5	C5	C5	C5	C5	C5	C5	C5	C5	C5	C5	C5	C5	C5	C5
T2_Rj_L_12	E	C5	C5	C5	C5	C5	C5	C5	C5	C5	C5	C5	C5	C5	C5	C5	C5	C5	C5	C5	C5	C5	C5	C5	C5	C5	C5	C5	C5	C5	C5	C5	C5	C5	C5	C5	C5	C5	C5	C5	C5	C5	C5	C5	C5	C5	C5	C5	C5
T2_Rj_L_10	E	C5	C5	C5	C5	C5	C5	C5	C5	C5	C5	C5	C5	C5	C5	C5	C5	C5	C5	C5	C5	C5	C5	C5	C5	C5	C5	C5	C5	C5	C5	C5	C5	C5	C5	C5	C5	C5	C5	C5	C5	C5	C5	C5	C5	C5	C5	C5	C5
T2_Rj_L_9	E	C5	C5	C5	C5	C5	C5	C5	C5	C5	C5	C5	C5	C5	C5	C5	C5	C5	C5	C5	C5	C5	C5	C5	C5	C5	C5	C5	C5	C5	C5	C5	C5	C5	C5	C5	C5	C5	C5	C5	C5	C5	C5	C5	C5	C5	C5	C5	C5
T2_Rj_L_11	E	C5	C5	C5	C5	C5	C5	C5	C5	C5	C5	C5	C5	C5	C5	C5	C5	C5	C5	C5	C5	C5	C5	C5	C5	C5	C5	C5	C5	C5	C5	C5	C5	C5	C5	C5	C5	C5	C5	C5	C5	C5	C5	C5	C5	C5	C5	C5	C5
T2_Rj_L_4	F	C6	C6	C6	C6	C6	C6	C6	C6	C6	C6	C6	C6	C6	C6	C6	C6	C6	C6	C6	C6	C6	C6	C6	C6	C6	C6	C6	C6	C6	C6	C6	C6	C6	C6	C6	C6	C6	C6	C6	C6	C6	C6	C6	C6	C6	C6	C6	C6
T2_Rj_L_3	F	C6	C6	C6	C6	C6	C6	C6	C6	C6	C6	C6	C6	C6	C6	C6	C6	C6	C6	C6	C6	C6	C6	C6	C6	C6	C6	C6	C6	C6	C6	C6	C6	C6	C6	C6	C6	C6	C6	C6	C6	C6	C6	C6	C6	C6	C6	C6	C6
T2_Rj_L_20	F	C6	C6	C6	C6	C6	C6	C6	C6	C6	C6	C6	C6	C6	C6	C6	C6	C6	C6	C6	C6	C6	C6	C6	C6	C6	C6	C6	C6	C6	C6	C6	C6	C6	C6	C6	C6	C6	C6	C6	C6	C6	C6	C6	C6	C6	C6	C6	C6
T2_Rj_C_22	F	C6	C6	C6	C6	C6	C6	C6	C6	C6	C6	C6	C6	C6	C6	C6	C6	C6	C6	C6	C6	C6	C6	C6	C6	C6	C6	C6	C6	C6	C6	C6	C6	C6	C6	C6	C6	C6	C6	C6	C6	C6	C6	C6	C6	C6	C6	C6	C6
T2_Rj_L_36	G	C7	C7	C7	C7	C7	C7	C7	C7	C7	C7	C7	C7	C7	C7	C7	C7	C7	C7	C7	C7	C7	C7	C7	C7	C7	C7	C7	C7	C7	C7	C7	C7	C7	C7	C7	C7	C7	C7	C7	C7	C7	C7	C7	C7	C7	C7	C7	C7
T2_Rj_C_8	G	C7	C7	C7	C7	C7	C7	C7	C7	C7	C7	C7	C7	C7	C7	C7	C7	C7	C7	C7	C7	C7	C7	C7	C7	C7	C7	C7	C7	C7	C7	C7	C7	C7	C7	C7	C7	C7	C7	C7	C7	C7	C7	C7	C7	C7	C7	C7	C7
T2_Rj_C_5	G	C7	C7	C7	C7	C7	C7	C7	C7	C7	C7	C7	C7	C7	C7	C7	C7	C7	C7	C7	C7	C7	C7	C7	C7	C7	C7	C7	C7	C7	C7	C7	C7	C7	C7	C7	C7	C7	C7	C7	C7	C7	C7	C7	C7	C7	C7	C7	C7
T2_Rj_L_43	G	C7	C7	C7	C7	C7	C7	C7	C7	C7	C7	C7	C7	C7	C7	C7	C7	C7	C7	C7	C7	C7	C7	C7	C7	C7	C7	C7	C7	C7	C7	C7	C7	C7	C7	C7	C7	C7	C7	C7	C7	C7	C7	C7	C7	C7	C7	C7	C7
T2_Rj_C_29	G	C7	C7	C7	C7	C7	C7	C7	C7	C7	C7	C7	C7	C7	C7	C7	C7	C7	C7	C7	C7	C7	C7	C7	C7	C7	C7	C7	C7	C7	C7	C7	C7	C7	C7	C7	C7	C7	C7	C7	C7	C7	C7	C7	C7	C7	C7	C7	C7
[truncated: 59 more columns]
